# Supplementary material for: Vibrio alginolyticus growth kinetics and the metabolic effects of iron
Source: Microbiol Spectr. 2023 Nov 15;11(6):e02680-23. doi: 10.1128/spectrum.02680-23 (PMC10714744; doi:10.1128/spectrum.02680-23)
Supplement: Data Set S1 — Growth kinetics summary data. [file spectrum.02680-23-s0001.xlsx]

## Sheet: Temperature
Growth kinetics temperature data used to create figure 1
"strain" indicates the strain tested: 551 = JW16-551, 580 = JW16-580, and ATCC = ATCC 17749
"temp" indicates the incubation temperature of the culture in oC
"gr" indicates the average growth rate of replicates (N =12) in minutes
"gr_max" indicates the maximum growth rate including standard error (growth rate + standard error) in minutes
"gr_min" indicates the minimum growth rate including standard error (growth rate - standard error) in minutes
"lag_time" indicates the average lag time of replicates (N = 12) in minutes
"max_lag" indicates the maximum lag time including standard error (lag time + standard error) in minutes
"min_lag" indicates the minimum lag time including standard error (lag time - standard error) in minutes
strain	temp	gr	gr_max	gr_min	lag_time	max_lag	min_lag
551	24 C	114.708	117.31	112.098	4.64583	4.69826	4.5934
551	26 C	97.7302	99.2641	96.1375	3.875	3.92603	3.82397
551	28 C	93.7611	95.5797	91.8712	2.9375	3	2.875
551	30 C	83.3282	85.06	81.5699	3.04166	3.08978	2.99355
551	32 C	81.5748	82.8228	80.2732	2.85416	2.90075	2.80758
551	34 C	82.2262	83.4351	80.9565	2.4375	2.48408	2.39091
551	36 C	97.3726	100.164	94.5804	2.25	2.29501	2.20499
551	38 C	107.997	111.138	104.861	2.16666	2.21167	2.12166
551	40 C	124.386	129.181	119.655	2.04166	2.08333	2
580	24 C	125.115	128.078	122.118	4.875	4.92879	4.82121
580	26 C	118.602	122.575	114.659	3.66666	3.71167	3.62166
580	28 C	96.3675	99.1678	93.5424	3.14583	3.20597	3.08569
580	30 C	99.864	102.078	97.6385	3.22916	3.28159	3.17673
580	32 C	92.2556	94.3135	90.1507	3.125	3.17	3.07999
580	34 C	84.6632	86.2478	83.0326	2.39583	2.44242	2.34925
580	36 C	71.2579	73.1332	69.3299	2.39583	2.43573	2.35594
580	38 C	83.3941	85.6928	81.0652	2.29166	2.33667	2.24666
580	40 C	86.1781	88.9896	83.375	2.20833	2.25334	2.16333
ATCC	24 C	129.553	130.59	128.451	5.27083	5.33097	5.21069
ATCC	26 C	126.764	130.019	123.492	4.5	4.55379	4.44621
ATCC	28 C	111.992	114.623	109.314	3.29167	3.35755	3.22578
ATCC	30 C	96.4371	98.7186	94.1408	3.14583	3.19542	3.09624
ATCC	32 C	106.42	107.379	105.4	3.45833	3.51726	3.3994
ATCC	34 C	114.039	117.549	110.536	2.75	2.79811	2.70188
ATCC	36 C	195.021	200.698	189.385	2.72917	2.78429	2.67405
ATCC	38 C	194.254	203.481	185.268	3.20833	3.25936	3.1573
ATCC	40 C	224.16	233.81	214.751	4.10416	4.15075	4.05758

## Sheet: Salt
Growth kinetics salinity data used to create figure 2
"strain" indicates the strain tested: 551 = JW16-551, 580 = JW16-580, and ATCC = ATCC 17749
"salt" indicates the salinity content in percent (w/v) of the media
"gr" indicates the average growth rate of replicates (N =12) in minutes
"gr_max" indicates the maximum growth rate including standard error (growth rate + standard error) in minutes
"gr_min" indicates the minimum growth rate including standard error (growth rate - standard error) in minutes
"lag_time" indicates the average lag time of replicates (N = 12) in minutes
"max_lag" indicates the maximum lag time including standard error (lag time + standard error) in minutes
"min_lag" indicates the minimum lag time including standard error (lag time - standard error) in minutes
strain	salt	gr	gr_max	gr_min	lag_time	max_lag	min_lag
551	1%	112.263	114.79	109.723	3.22916	3.28159	3.17674
551	2%	90.6463	92.5948	88.6885	2.75	2.79811	2.70189
551	3%	93.362	95.6703	91.0213	2.95833	3.00334	2.91333
551	4%	118.667	122.324	114.932	3.47916	3.52575	3.43258
551	5%	154.148	158.133	150.124	4.64583	4.69826	4.5934
551	6%	184.401	187.073	181.675	5.6875	5.75	5.625
551	7%				8.91666	8.9868	8.84653
551	8%				12.2083	12.2899	12.1268
580	1%	139.359	144.543	134.263	3.47916	3.52876	3.42957
580	2%	104.623	107.695	101.572	3.02083	3.07042	2.97124
580	3%	91.5145	93.8908	89.133	2.47916	2.52253	2.4358
580	4%	98.2319	99.4487	96.9659	3.02083	3.06742	2.97425
580	5%	145.907	148.392	143.361	5.14583	5.19826	5.0934
580	6%	187.041	189.969	184.054	6.20833	6.26475	6.15191
580	7%				9.4375	9.5267	9.34829
580	8%				15.25	15.3367	15.1633
ATCC	1%	192.862	200.359	185.522	7.75	7.80379	7.69621
ATCC	2%	181.544	187.478	175.626	3.1875	3.23408	3.14091
ATCC	3%	150.022	154.736	145.3	3.04166	3.08667	2.99666
ATCC	4%	141.611	144.84	138.356	3.875	3.92879	3.82121
ATCC	5%	156.944	160.033	153.832	5.5	5.55641	5.44358
ATCC	6%	203.428	207.637	199.195	6.4375	6.49764	6.37736
ATCC	7%				10.3125	10.3837	10.2413
ATCC	8%				14.0833	14.1684	13.9983

## Sheet: Iron
Growth kinetics iron data used to create figure 3
"strain" indicates the strain tested: 551 = JW16-551, 580 = JW16-580, and ATCC = ATCC 17749
"iron_content" indicates the iron content in µM of the media
"gr" indicates the average growth rate of replicates (N =12) in minutes
"gr_max" indicates the maximum growth rate including standard error (growth rate + standard error) in minutes
"gr_min" indicates the minimum growth rate including standard error (growth rate - standard error) in minutes
"lag_time" indicates the average lag time of replicates (N = 12) in minutes
"max_lag" indicates the maximum lag time including standard error (lag time + standard error) in minutes
"min_lag" indicates the minimum lag time including standard error (lag time - standard error) in minutes
strain	iron_content	gr	gr_max	gr_min	lag_time	max_lag	min_lag
551	0.2uM	317.056	323.984	310.241	10.541	10.6386	10.4434
551	0.5uM	128.552	131.389	125.739	8.29167	8.36049	8.22284
551	1uM	79.9641	82.074	77.8745	6.86562	6.99984	6.73141
551	3uM	81.3473	84.68	78.0873	5.63333	5.89467	5.37199
551	4uM	89.5347	93.1173	86.0254	6.25	6.30736	6.19264
551	10uM	71.5619	73.6038	69.5302	4.6125	4.74117	4.48383
551	20uM	69.1307	70.6688	67.5982	4.6182	4.67904	4.55735
580	0.2uM	263.739	272.162	255.572	11.7708	11.8569	11.6847
580	0.5uM	100.776	102.741	98.7989	9.12573	9.19034	9.06113
580	1uM	124.903	129.101	120.781	8.5625	8.62865	8.49635
580	3uM	99.07	105.234	93.1789	7.66666	7.72275	7.61058
580	4uM	56.2471	59.2642	53.3363	6.45833	6.49953	6.41713
580	10uM	51.9624	55.1687	48.8946	5.375	5.4144	5.3356
580	20uM	61.5401	63.2541	59.8454	6.72845	6.78096	6.67594
ATCC	3uM				14.5	14.5613	14.4387
ATCC	4uM				14.4167	14.4825	14.3508
ATCC	10uM				14.2708	14.344	14.1977
ATCC	20uM	56.8837	58.8658	54.9128	13.9375	14.0066	13.8684
