# Supplementary material for: Vibrio alginolyticus growth kinetics and the metabolic effects of iron
Source: Microbiol Spectr. 2023 Nov 15;11(6):e02680-23. doi: 10.1128/spectrum.02680-23 (PMC10714744; doi:10.1128/spectrum.02680-23)
Supplement: Tables S1 and S2 — Significantly upregulated V. alginolyticus endometabolites detected during iron supplementation and iron starvation experiments. [file spectrum.02680-23-s0003.xlsx]

## Sheet: Table S1
Table S1: Significantly upregulated V. alginolyticus endometabolites detected during iron supplementation and iron starvation experiments. Significance was declared when mean abundance in a pairwise comparison increased in the first condition relative to the second condition (alpha = 0.05).
Legend
Metabolite Name	Name of compound
MetaboAnalyst hit	Name of the metabolite as determined by the provided HMBD number.
HMBD number	Standardized Human Metabolome Database ID for the specific metabolite.
Comparison	Indicates the culture condition where the specific metabolite was upregulated compared in the first noted condition compared to the inverse condition (noted second) (i.e., Non-Starved Iron Replete vs. Non-Starved Iron Deficient indicates metabolites that were upregulated under Non-Starved Iron Replete conditions when compared to Non-Starved Iron Deficient conditions).
P-value	P values from Student's ' T-test comparing relative metabolite concentrations to identify significantly perturbed spectral features in pairwise comparisons
Metabolite Name	MetaboAnalyst Hit	HMDB Number	Comparison	P-value
3-methyl-2-oxobutanoic acid	Alpha-ketoisovaleric acid	HMDB0000019	Non-starved Iron Replete vs. Non-starved Iron Deficient	0.0052
3-aminobutanoic acid	3-Aminobutanoic acid	HMDB0031654	Non-starved Iron Replete vs. Non-starved Iron Deficient	0.0023
3-phosphoglycerate	3-Phosphoglyceric acid	HMDB0000807	Non-starved Iron Replete vs. Non-starved Iron Deficient	0.0011
5-methyluridine	Ribothymidine	HMDB0000884	Non-starved Iron Replete vs. Non-starved Iron Deficient	0.021
Adenine	Adenine	HMDB0000034	Non-starved Iron Replete vs. Non-starved Iron Deficient	0.048
ADP	ADP	HMDB0001341	Non-starved Iron Replete vs. Non-starved Iron Deficient	0.0013
Aspartic acid	L-Aspartic acid	HMDB0000191	Non-starved Iron Replete vs. Non-starved Iron Deficient	0.00016
Benzoic acid	Benzoic acid	HMDB0001870	Non-starved Iron Replete vs. Non-starved Iron Deficient	0.044
Capric acid	Capric acid	HMDB0000511	Non-starved Iron Replete vs. Non-starved Iron Deficient	0.036
Citric acid	Citric acid	HMDB0000094	Non-starved Iron Replete vs. Non-starved Iron Deficient	0.0044
Dodecenoic acid	11-Dodecenoic acid	HMDB0032248	Non-starved Iron Replete vs. Non-starved Iron Deficient	0.0053
Elaidic acid	Elaidic acid	HMDB0000573	Non-starved Iron Replete vs. Non-starved Iron Deficient	0.019
Ethanolamine	Ethanolamine	HMDB0000149	Non-starved Iron Replete vs. Non-starved Iron Deficient	0.0012
Fumaric acid	Fumaric acid	HMDB0000134	Non-starved Iron Replete vs. Non-starved Iron Deficient	0.0062
Glutamic acid	L-Glutamic acid	HMDB0000148	Non-starved Iron Replete vs. Non-starved Iron Deficient	0.013
Glycerol-3-phosphate	Glycerol 3-phosphate	HMDB0000126	Non-starved Iron Replete vs. Non-starved Iron Deficient	0.029
Glycine	Glycine	HMDB0000123	Non-starved Iron Replete vs. Non-starved Iron Deficient	0.011
Glycolic acid	Glycolic acid	HMDB0000115	Non-starved Iron Replete vs. Non-starved Iron Deficient	0.00048
Heptadecanoic acid	Heptadecanoic acid	HMDB0002259	Non-starved Iron Replete vs. Non-starved Iron Deficient	0.006
Lauric acid	Dodecanoic acid	HMDB0000638	Non-starved Iron Replete vs. Non-starved Iron Deficient	0.004
Leucine	L-Leucine	HMDB0000687	Non-starved Iron Replete vs. Non-starved Iron Deficient	0.036
Lysine	L-Lysine	HMDB0000182	Non-starved Iron Replete vs. Non-starved Iron Deficient	0.019
Malic acid	Malic acid	HMDB0000744	Non-starved Iron Replete vs. Non-starved Iron Deficient	0.00053
Methyl phosphoric acid	Heptaethylene glycol	HMDB0061835	Non-starved Iron Replete vs. Non-starved Iron Deficient	0.002
Methylmalonic acid	Methylmalonic acid	HMDB0000202	Non-starved Iron Replete vs. Non-starved Iron Deficient	0.03
Methylsuccinic acid	Methylsuccinic acid	HMDB0001844	Non-starved Iron Replete vs. Non-starved Iron Deficient	0.0075
Myristic acid	Myristic acid	HMDB0000806	Non-starved Iron Replete vs. Non-starved Iron Deficient	0.019
Octadecanoic acid	Stearic acid	HMDB0000827	Non-starved Iron Replete vs. Non-starved Iron Deficient	0.032
Oxalic acid	Oxalic acid	HMDB0002329	Non-starved Iron Replete vs. Non-starved Iron Deficient	0.016
Oxoglutaric acid	Oxoglutaric acid	HMDB0000208	Non-starved Iron Replete vs. Non-starved Iron Deficient	0.041
Palmitelaidic acid	Palmitelaidic acid	HMDB0012328	Non-starved Iron Replete vs. Non-starved Iron Deficient	0.038
Palmitic acid	Palmitic acid	HMDB0000220	Non-starved Iron Replete vs. Non-starved Iron Deficient	0.023
Pentadecanoic acid	Pentadecanoic acid	HMDB0000826	Non-starved Iron Replete vs. Non-starved Iron Deficient	0.038
Phenylalanine	L-Phenylalanine	HMDB0000159	Non-starved Iron Replete vs. Non-starved Iron Deficient	0.014
Proline	L-Proline	HMDB0000162	Non-starved Iron Replete vs. Non-starved Iron Deficient	0.015
Putrescine	Putrescine	HMDB0001414	Non-starved Iron Replete vs. Non-starved Iron Deficient	0.029
Pyroglutamic acid	Pyroglutamic acid	HMDB0000267	Non-starved Iron Replete vs. Non-starved Iron Deficient	0.014
Pyrophosphate	Pyrophosphate	HMDB0000250	Non-starved Iron Replete vs. Non-starved Iron Deficient	0.019
Ribose	D-Ribose	HMDB0000283	Non-starved Iron Replete vs. Non-starved Iron Deficient	0.013
Ribose-5-phosphate	D-Ribose 5-phosphate	HMDB0001548	Non-starved Iron Replete vs. Non-starved Iron Deficient	0.02
Steric acid	Octadecanoic acid	HMDB0000827	Non-starved Iron Replete vs. Non-starved Iron Deficient	0.0024
Succinic acid	Succinic acid	HMDB0000254	Non-starved Iron Replete vs. Non-starved Iron Deficient	0.0055
Threonine	L-Threonine	HMDB0000167	Non-starved Iron Replete vs. Non-starved Iron Deficient	0.0047
Thymine	Thymine	HMDB0000262	Non-starved Iron Replete vs. Non-starved Iron Deficient	0.015
Tyrosine	L-Tyrosine	HMDB0000158	Non-starved Iron Replete vs. Non-starved Iron Deficient	0.002
Uracil	Uracil	HMDB0000300	Non-starved Iron Replete vs. Non-starved Iron Deficient	0.045
Urea	Urea	HMDB0000294	Non-starved Iron Replete vs. Non-starved Iron Deficient	0.013
Valine	L-Valine	HMDB0000883	Non-starved Iron Replete vs. Non-starved Iron Deficient	0.011
Xylose	D-Xylose	HMDB0000098	Non-starved Iron Replete vs. Non-starved Iron Deficient	0.0012
1-dodecanol	Dodecanol	HMDB0011626	Starved Iron Replete vs. Starved Iron Deficient	0.00015
3-aminobutanoic acid	3-Aminobutanoic acid	HMDB0031654	Starved Iron Replete vs. Starved Iron Deficient	0.0013
3-butenoic acid	4-(3-Pyridyl)-3-butenoic acid	HMDB0001424	Starved Iron Replete vs. Starved Iron Deficient	0.0033
3-methyl-2-oxobutanoic acid	Alpha-ketoisovaleric acid	HMDB0000019	Starved Iron Replete vs. Starved Iron Deficient	0.016
3-phosphoglycerate	3-Phosphoglyceric acid	HMDB0000807	Starved Iron Replete vs. Starved Iron Deficient	7.3e-05
5-methyluridine	Ribothymidine	HMDB0000884	Starved Iron Replete vs. Starved Iron Deficient	0.0024
Adenine	Adenine	HMDB0000034	Starved Iron Replete vs. Starved Iron Deficient	0.0098
Adenosine	Adenosine	HMDB0000050	Starved Iron Replete vs. Starved Iron Deficient	0.012
ADP	ADP	HMDB0001341	Starved Iron Replete vs. Starved Iron Deficient	0.028
Alanine	L-Alanine	HMDB0000161	Starved Iron Replete vs. Starved Iron Deficient	0.0005
Aspartic acid	L-Aspartic acid	HMDB0000191	Starved Iron Replete vs. Starved Iron Deficient	0.0015
Carbonic acid	Carbonic acid	HMDB0003538	Starved Iron Replete vs. Starved Iron Deficient	0.00036
Citric acid	Citric acid	HMDB0000094	Starved Iron Replete vs. Starved Iron Deficient	0.0056
Ethanolamine	Ethanolamine	HMDB0000149	Starved Iron Replete vs. Starved Iron Deficient	0.02
Fumaric acid	Fumaric acid	HMDB0000134	Starved Iron Replete vs. Starved Iron Deficient	0.0067
GABA	Gamma-Aminobutyric acid	HMDB0000112	Starved Iron Replete vs. Starved Iron Deficient	0.02
Glutamic acid	L-Glutamic acid	HMDB0000148	Starved Iron Replete vs. Starved Iron Deficient	0.0025
Glyceric acid	Glyceric acid	HMDB0000139	Starved Iron Replete vs. Starved Iron Deficient	0.0051
Glycerol-3-phosphate	Glycerol 3-phosphate	HMDB0000126	Starved Iron Replete vs. Starved Iron Deficient	0.011
Glycine	Glycine	HMDB0000123	Starved Iron Replete vs. Starved Iron Deficient	0.017
Heptanoic acid	Heptanoic acid	HMDB0000666	Starved Iron Replete vs. Starved Iron Deficient	0.017
Hydroxyvaleric acid	Hydroxyvaleric acid	HMDB0000531	Starved Iron Replete vs. Starved Iron Deficient	0.01
Lauric acid	Dodecanoic acid	HMDB0000638	Starved Iron Replete vs. Starved Iron Deficient	0.0024
Malic acid	Malic acid	HMDB0000744	Starved Iron Replete vs. Starved Iron Deficient	0.0012
Methyl phosphoric acid	Heptaethylene glycol	HMDB0061835	Starved Iron Replete vs. Starved Iron Deficient	0.002
Methylmalonic acid	Methylmalonic acid	HMDB0000202	Starved Iron Replete vs. Starved Iron Deficient	0.0057
Methylsuccinic acid	Methylsuccinic acid	HMDB0001844	Starved Iron Replete vs. Starved Iron Deficient	0.022
Myristic acid	Myristic acid	HMDB0000806	Starved Iron Replete vs. Starved Iron Deficient	0.015
Octadecanoic acid	Stearic acid	HMDB0000827	Starved Iron Replete vs. Starved Iron Deficient	0.027
Oxoglutaric acid	Oxoglutaric acid	HMDB0000208	Starved Iron Replete vs. Starved Iron Deficient	0.00034
Palmitic acid	Palmitic acid	HMDB0000220	Starved Iron Replete vs. Starved Iron Deficient	0.044
Phenylalanine	L-Phenylalanine	HMDB0000159	Starved Iron Replete vs. Starved Iron Deficient	0.0031
Proline	L-Proline	HMDB0000162	Starved Iron Replete vs. Starved Iron Deficient	0.00052
Putrescine	Putrescine	HMDB0001414	Starved Iron Replete vs. Starved Iron Deficient	0.0076
Pyroglutamic acid	Pyroglutamic acid	HMDB0000267	Starved Iron Replete vs. Starved Iron Deficient	0.0013
Pyrophosphate	Pyrophosphate	HMDB0000250	Starved Iron Replete vs. Starved Iron Deficient	0.0065
Pyruvic acid	Pyruvic acid	HMDB0000243	Starved Iron Replete vs. Starved Iron Deficient	0.019
Ribose	D-Ribose	HMDB0000283	Starved Iron Replete vs. Starved Iron Deficient	0.018
Ribose-5-phosphate	D-Ribose 5-phosphate	HMDB0001548	Starved Iron Replete vs. Starved Iron Deficient	0.032
Serine	Serine	HMDB0062263	Starved Iron Replete vs. Starved Iron Deficient	0.02
Succinic acid	Succinic acid	HMDB0000254	Starved Iron Replete vs. Starved Iron Deficient	0.0014
Threonine	L-Threonine	HMDB0000167	Starved Iron Replete vs. Starved Iron Deficient	0.0051
Tyrosine	L-Tyrosine	HMDB0000158	Starved Iron Replete vs. Starved Iron Deficient	0.029
UMP	Uridine 5'-monophosphate	HMDB0000288	Starved Iron Replete vs. Starved Iron Deficient	0.0044
Uracil	Uracil	HMDB0000300	Starved Iron Replete vs. Starved Iron Deficient	0.00059
Valine	L-Valine	HMDB0000883	Starved Iron Replete vs. Starved Iron Deficient	0.0018
Xylose	D-Xylose	HMDB0000098	Starved Iron Replete vs. Starved Iron Deficient	0.014
1-dodecanol	Dodecanol	HMDB0011626	Non-starved Iron Deficient vs. Non-starved Iron Replete	0.025
3-Hydroxypropionic acid	Hydroxypropionic acid	HMDB0000700	Non-starved Iron Deficient vs. Non-starved Iron Replete	1.5e-05
Glycolic acid	Glycolic acid	HMDB0000115	Non-starved Iron Deficient vs. Non-starved Iron Replete	0.00011
Lactic acid	L-Lactic acid	HMDB0000190	Non-starved Iron Deficient vs. Non-starved Iron Replete	0.0049
Pyruvic acid	Pyruvic acid	HMDB0000243	Non-starved Iron Deficient vs. Non-starved Iron Replete	0.0055
Urea	Urea	HMDB0000294	Non-starved Iron Deficient vs. Non-starved Iron Replete	0.031
Alanine	L-Alanine	HMDB0000161	Non-starved Iron Deficient vs. Non-starved Iron Replete	0.01
Carbonic acid	Carbonic acid	HMDB0003538	Non-starved Iron Deficient vs. Non-starved Iron Replete	0.025
Ethanamine	Ethylamine	HMDB0013231	Non-starved Iron Deficient vs. Non-starved Iron Replete	0.025
Glycerol 1-phosphate	Glycerol 3-phosphate	HMDB0000126	Non-starved Iron Deficient vs. Non-starved Iron Replete	0.0019
Glycine	Glycine	HMDB0000123	Non-starved Iron Deficient vs. Non-starved Iron Replete	0.0097
Hydroxyvaleric acid	Hydroxyvaleric acid	HMDB0000531	Non-starved Iron Deficient vs. Non-starved Iron Replete	0.0032
Lactic acid	L-Lactic acid	HMDB0000190	Non-starved Iron Deficient vs. Non-starved Iron Replete	0.0004
Monostearin	Monostearin	HMDB0011131	Non-starved Iron Deficient vs. Non-starved Iron Replete	0.00071
Nonanoic acid	Pelargonic acid	HMDB0000847	Non-starved Iron Deficient vs. Non-starved Iron Replete	0.0013
Oleic acid	Oleic acid	HMDB0000207	Non-starved Iron Deficient vs. Non-starved Iron Replete	0.0046
Oxalic acid	Oxalic acid	HMDB0002329	Non-starved Iron Deficient vs. Non-starved Iron Replete	0.00039
Palmitelaidic acid	Palmitelaidic acid	HMDB0012328	Non-starved Iron Deficient vs. Non-starved Iron Replete	0.0037
Phosphoric acid	Phosphoric acid	HMDB0002142	Non-starved Iron Deficient vs. Non-starved Iron Replete	0.03
Threose	Erythrose	HMDB0002649	Non-starved Iron Deficient vs. Non-starved Iron Replete	0.0085
Beta Alanine	Beta-Alanine	HMDB0000056	Starved Iron Deficient vs. Starved Iron Replete	0.004
Beta glycerolphosphate	Beta glycerolphosphate	HMDB0002520	Starved Iron Deficient vs. Starved Iron Replete	0.034
Dodecenoic acid	11-Dodecenoic acid	HMDB0032248	Starved Iron Deficient vs. Starved Iron Replete	0.0027
Ethanamine	Ethylamine	HMDB0013231	Starved Iron Deficient vs. Starved Iron Replete	0.018
Glycolic acid	Glycolic acid	HMDB0000115	Starved Iron Deficient vs. Starved Iron Replete	0.0027
Heptadecanoic acid	Heptadecanoic acid	HMDB0002259	Starved Iron Deficient vs. Starved Iron Replete	0.0085
Lactic acid	L-Lactic acid	HMDB0000190	Starved Iron Deficient vs. Starved Iron Replete	0.021
Leucine	L-Leucine	HMDB0000687	Starved Iron Deficient vs. Starved Iron Replete	0.0006
Nonanoic acid	Pelargonic acid	HMDB0000847	Starved Iron Deficient vs. Starved Iron Replete	0.026
Oleic acid	Oleic acid	HMDB0000207	Starved Iron Deficient vs. Starved Iron Replete	0.013
Oxalic acid	Oxalic acid	HMDB0002329	Starved Iron Deficient vs. Starved Iron Replete	0.027
Palmitelaidic acid	Palmitelaidic acid	HMDB0012328	Starved Iron Deficient vs. Starved Iron Replete	0.039
Pentadecanoic acid	Pentadecanoic acid	HMDB0000826	Starved Iron Deficient vs. Starved Iron Replete	0.026
Phenethylamine	Phenylethylamine	HMDB0012275	Starved Iron Deficient vs. Starved Iron Replete	0.0064
Phosphoric acid	Phosphoric acid	HMDB0002142	Starved Iron Deficient vs. Starved Iron Replete	0.042
Steric acid	Steric acid	HMDB0000827	Starved Iron Deficient vs. Starved Iron Replete	0.00051
Sucrose	Sucrose	HMDB0000258	Starved Iron Deficient vs. Starved Iron Replete	0.026
Threose	Erythrose	HMDB0002649	Starved Iron Deficient vs. Starved Iron Replete	0.0066
Urea	Urea	HMDB0000294	Starved Iron Deficient vs. Starved Iron Replete	0.0094
Valine	L-Valine	HMDB0000883	Starved Iron Deficient vs. Starved Iron Replete	0.0026
3-Hydroxypropionic acid	Hydroxypropionic acid	HMDB0000700	Non-starved Iron Replete vs. Starved Iron Replete	0.017
3-methyl-2-oxobutanoic acid	Alpha-ketoisovaleric acid	HMDB0000019	Non-starved Iron Replete vs. Starved Iron Replete	0.035
Benzoic acid	Benzoic acid	HMDB0001870	Non-starved Iron Replete vs. Starved Iron Replete	0.031
Citric acid	Citric acid	HMDB0000094	Non-starved Iron Replete vs. Starved Iron Replete	0.024
Ethanolamine	Ethanolamine	HMDB0000149	Non-starved Iron Replete vs. Starved Iron Replete	0.0029
Glycerol-3-phosphate	Glycerol 3-phosphate	HMDB0000126	Non-starved Iron Replete vs. Starved Iron Replete	0.045
Hexadecanoic acid	Palmitic acid	HMDB0000220	Non-starved Iron Replete vs. Starved Iron Replete	0.046
Malic acid	Malic acid	HMDB0000744	Non-starved Iron Replete vs. Starved Iron Replete	0.011
Methyl phosphoric acid	Heptaethylene glycol	HMDB0061835	Non-starved Iron Replete vs. Starved Iron Replete	0.00073
Oxalic acid	Oxalic acid	HMDB0002329	Non-starved Iron Replete vs. Starved Iron Replete	0.02
Palmitic acid	Palmitic acid	HMDB0000220	Non-starved Iron Replete vs. Starved Iron Replete	0.021
Putrescine	Putrescine	HMDB0001414	Non-starved Iron Replete vs. Starved Iron Replete	0.0028
Ribose	D-Ribose	HMDB0000283	Non-starved Iron Replete vs. Starved Iron Replete	0.04
Xylose	D-Xylose	HMDB0000098	Non-starved Iron Replete vs. Starved Iron Replete	0.032
3-aminobutanoic acid	3-Aminobutanoic acid	HMDB0031654	Non-starved Iron Deficient vs. Starved Iron Deficient	0.039
3-butenoic acid	4-(3-Pyridyl)-3-butenoic acid	HMDB0001425	Non-starved Iron Deficient vs. Starved Iron Deficient	0.016
3-Hydroxypropionic acid	Hydroxypropionic acid	HMDB0000700	Non-starved Iron Deficient vs. Starved Iron Deficient	0.0076
Alanine	L-Alanine	HMDB0000161	Non-starved Iron Deficient vs. Starved Iron Deficient	0.012
Ethanolamine	Ethanolamine	HMDB0000149	Non-starved Iron Deficient vs. Starved Iron Deficient	0.041
Fumaric acid	Fumaric acid	HMDB0000134	Non-starved Iron Deficient vs. Starved Iron Deficient	0.0083
Glycine	Glycine	HMDB0000123	Non-starved Iron Deficient vs. Starved Iron Deficient	0.05
Methyl phosphoric acid	Heptaethylene glycol	HMDB0061835	Non-starved Iron Deficient vs. Starved Iron Deficient	0.0096
Myristic acid	Myristic acid	HMDB0000806	Non-starved Iron Deficient vs. Starved Iron Deficient	0.047
Palmitelaidic acid	Palmitelaidic acid	HMDB0012328	Non-starved Iron Deficient vs. Starved Iron Deficient	0.004
Palmitic acid	Palmitic acid	HMDB0000220	Non-starved Iron Deficient vs. Starved Iron Deficient	0.037
Ribose	D-Ribose	HMDB0000283	Non-starved Iron Deficient vs. Starved Iron Deficient	0.0039
1-dodecanol	Dodecanol	HMDB0011626	Starved Iron Replete vs. Non-starved Iron Replete	0.011
3-butenoic acid	4-(3-Pyridyl)-3-butenoic acid	HMDB0001424	Starved Iron Replete vs. Non-starved Iron Replete	0.00046
3-phosphoglycerate	3-Phosphoglyceric acid	HMDB0000807	Starved Iron Replete vs. Non-starved Iron Replete	0.00065
Adenosine	Adenosine	HMDB0000050	Starved Iron Replete vs. Non-starved Iron Replete	0.0018
Alanine	L-Alanine	HMDB0000161	Starved Iron Replete vs. Non-starved Iron Replete	0.037
Aspartic acid	L-Aspartic acid	HMDB0000191	Starved Iron Replete vs. Non-starved Iron Replete	0.0021
Beta glycerolphosphate	Beta glycerolphosphate	HMDB0002520	Starved Iron Replete vs. Non-starved Iron Replete	0.017
Dodecenoic acid	11-Dodecenoic acid	HMDB0032248	Starved Iron Replete vs. Non-starved Iron Replete	6.3e-05
Ethanamine	Ethylamine	HMDB0013231	Starved Iron Replete vs. Non-starved Iron Replete	0.0019
GABA	Gamma-Aminobutyric acid	HMDB0000112	Starved Iron Replete vs. Non-starved Iron Replete	0.027
Glutamic acid	L-Glutamic acid	HMDB0000148	Starved Iron Replete vs. Non-starved Iron Replete	0.014
Glyceric acid	Glyceric acid	HMDB0000139	Starved Iron Replete vs. Non-starved Iron Replete	0.0042
Glycine	Glycine	HMDB0000123	Starved Iron Replete vs. Non-starved Iron Replete	0.016
Hydroxyvaleric acid	Hydroxyvaleric acid	HMDB0000531	Starved Iron Replete vs. Non-starved Iron Replete	0.011
Lauric acid	Dodecanoic acid	HMDB0000638	Starved Iron Replete vs. Non-starved Iron Replete	0.031
Myristic acid	Myristic acid	HMDB0000806	Starved Iron Replete vs. Non-starved Iron Replete	0.015
Nonanoic acid	Pelargonic acid	HMDB0000847	Starved Iron Replete vs. Non-starved Iron Replete	0.019
O-phosphocolamine	O-Phosphoethanolamine	HMDB0000224	Starved Iron Replete vs. Non-starved Iron Replete	0.0013
Oxalic acid	Oxalic acid	HMDB0002329	Starved Iron Replete vs. Non-starved Iron Replete	0.017
Oxoglutaric acid	Oxoglutaric acid	HMDB0000208	Starved Iron Replete vs. Non-starved Iron Replete	0.017
Phosphoric acid	Phosphoric acid	HMDB0002142	Starved Iron Replete vs. Non-starved Iron Replete	0.002
Putrescine	Putrescine	HMDB0001414	Starved Iron Replete vs. Non-starved Iron Replete	0.0024
Pyrophosphate	Pyrophosphate	HMDB0000250	Starved Iron Replete vs. Non-starved Iron Replete	0.027
Pyruvic acid	Pyruvic acid	HMDB0000243	Starved Iron Replete vs. Non-starved Iron Replete	0.036
Ribose	D-Ribose	HMDB0000283	Starved Iron Replete vs. Non-starved Iron Replete	0.047
Threonine	L-Threonine	HMDB0000167	Starved Iron Replete vs. Non-starved Iron Replete	0.035
Thymine	Thymine	HMDB0000262	Starved Iron Replete vs. Non-starved Iron Replete	0.041
Uracil	Uracil	HMDB0000300	Starved Iron Replete vs. Non-starved Iron Replete	0.0045
Urea	Urea	HMDB0000294	Starved Iron Replete vs. Non-starved Iron Replete	0.00078
Valine	L-Valine	HMDB0000883	Starved Iron Replete vs. Non-starved Iron Replete	0.016
Benzoic acid	Benzoic acid	HMDB0001870	Starved Iron Deficient vs. Non-starved Iron Deficient	0.015
Beta glycerolphosphate	Beta glycerolphosphate	HMDB0002520	Starved Iron Deficient vs. Non-starved Iron Deficient	0.024
Capric acid	Capric acid	HMDB0000511	Starved Iron Deficient vs. Non-starved Iron Deficient	0.029
Dodecenoic acid	11-Dodecenoic acid	HMDB0032248	Starved Iron Deficient vs. Non-starved Iron Deficient	0.0024
Glutamic acid	L-Glutamic acid	HMDB0000148	Starved Iron Deficient vs. Non-starved Iron Deficient	0.00012
Glycolic acid	Glycolic acid	HMDB0000115	Starved Iron Deficient vs. Non-starved Iron Deficient	0.0058
Heptadecanoic acid	Heptadecanoic acid	HMDB0002259	Starved Iron Deficient vs. Non-starved Iron Deficient	0.0021
Lactic acid	L-Lactic acid	HMDB0000190	Starved Iron Deficient vs. Non-starved Iron Deficient	0.0036
Lauric acid	Dodecanoic acid	HMDB0000638	Starved Iron Deficient vs. Non-starved Iron Deficient	0.012
Leucine	L-Leucine	HMDB0000687	Starved Iron Deficient vs. Non-starved Iron Deficient	0.00073
Oleic acid	Oleic acid	HMDB0000207	Starved Iron Deficient vs. Non-starved Iron Deficient	0.013
Pentadecanoic acid	Pentadecanoic acid	HMDB0000826	Starved Iron Deficient vs. Non-starved Iron Deficient	0.016
Phenethylamine	Phenylethylamine	HMDB0012275	Starved Iron Deficient vs. Non-starved Iron Deficient	0.03
Phosphoric acid	Phosphoric acid	HMDB0002142	Starved Iron Deficient vs. Non-starved Iron Deficient	0.036
Steric acid	Steric acid	HMDB0000827	Starved Iron Deficient vs. Non-starved Iron Deficient	0.00059
Sucrose	Sucrose	HMDB0000258	Starved Iron Deficient vs. Non-starved Iron Deficient	0.03
Threose	Erythrose	HMDB0002649	Starved Iron Deficient vs. Non-starved Iron Deficient	0.0021
Urea	Urea	HMDB0000294	Starved Iron Deficient vs. Non-starved Iron Deficient	0.0036
Valine	L-Valine	HMDB0000883	Starved Iron Deficient vs. Non-starved Iron Deficient	0.049

## Sheet: Table S2
Table S2: Significantly upregulated V. alginolyticus endometabolites detected during iron supplementation and iron starvation experiments. Significance was declared when mean abundance in a pairwise comparison increased in the first condition relative to the second condition (alpha = 0.05).
Legend
Metabolite Name	Name of compound
MetaboAnalyst hit	Name of the metabolite as determined by the provided HMBD number.
HMBD number	Standardized Human Metabolome Database ID for the specific metabolite.
Comparison	Indicates the culture condition where the specific metabolite was upregulated compared in the first noted condition compared to the inverse condition (noted second) (i.e., Non-Starved Iron Replete vs. Non-Starved Iron Deficient indicates metabolites that were upregulated under Non-Starved Iron Replete conditions when compared to Non-Starved Iron Deficient conditions).
P-value	P values from Student's ' T-test comparing relative metabolite concentrations to identify significantly perturbed spectral features in pairwise comparisons
Metabolite Name	MetaboAnalyst Hit	HMDB Number	Comparison	P-value
2-Methyl-3-hydroxybutyric acid	2-Methyl-3-hydroxybutyric acid	HMDB0000354	Non-starved Iron Replete vs. Non-starved Iron Deficient	0.0038
α-Hydroxyglutaric acid	2-Hydroxyglutarate	HMDB0059655	Non-starved Iron Replete vs. Non-starved Iron Deficient	0.0023
Alanine	L-Alanine	HMDB0000161	Non-starved Iron Replete vs. Non-starved Iron Deficient	0.004
Aspartic acid	L-Aspartic acid	HMDB0000191	Non-starved Iron Replete vs. Non-starved Iron Deficient	0.047
Benzoic acid	Benzoic acid	HMDB0001870	Non-starved Iron Replete vs. Non-starved Iron Deficient	0.012
Ethanolamine	Ethanolamine	HMDB0000149	Non-starved Iron Replete vs. Non-starved Iron Deficient	5e-05
Fumaric acid	Fumaric acid	HMDB0000134	Non-starved Iron Replete vs. Non-starved Iron Deficient	0.0027
Glutamic acid	L-Glutamic acid	HMDB0000148	Non-starved Iron Replete vs. Non-starved Iron Deficient	0.0021
Glycine	Glycine	HMDB0000123	Non-starved Iron Replete vs. Non-starved Iron Deficient	0.0023
Lactic acid	L-Lactic acid	HMDB0000190	Non-starved Iron Replete vs. Non-starved Iron Deficient	0.001
Methylmalonic acid	Methylmalonic acid	HMDB0000202	Non-starved Iron Replete vs. Non-starved Iron Deficient	0.00018
Nonanoic acid	Pelargonic acid	HMDB0000847	Non-starved Iron Replete vs. Non-starved Iron Deficient	0.0075
Oxalic acid	Oxalic acid	HMDB0002329	Non-starved Iron Replete vs. Non-starved Iron Deficient	0.042
Putrescine	Putrescine	HMDB0001414	Non-starved Iron Replete vs. Non-starved Iron Deficient	0.0041
Pyroglutamic acid	Pyroglutamic acid	HMDB0000267	Non-starved Iron Replete vs. Non-starved Iron Deficient	0.0005
Succinic acid	Succinic acid	HMDB0000254	Non-starved Iron Replete vs. Non-starved Iron Deficient	0.0039
Tartronic acid	Hydroxypropanedioic acid	HMDB0035227	Non-starved Iron Replete vs. Non-starved Iron Deficient	4.3e-05
Urea	Urea	HMDB0000294	Non-starved Iron Replete vs. Non-starved Iron Deficient	0.005
Valine	L-Valine	HMDB0000883	Non-starved Iron Replete vs. Non-starved Iron Deficient	4.1e-05
2-Methyl-3-hydroxybutyric acid	2-Methyl-3-hydroxybutyric acid	HMDB0000354	Starved Iron Replete vs. Starved Iron Deficient	0.0075
3-hydroxybutyric acid	3-Hydroxybutyric acid	HMDB0000357	Starved Iron Replete vs. Starved Iron Deficient	0.00024
3-hydroxyhippuric acid	3-Hydroxyhippuric acid	HMDB0006116	Starved Iron Replete vs. Starved Iron Deficient	0.0059
α-Hydroxyglutaric acid	2-Hydroxyglutarate	HMDB0059655	Starved Iron Replete vs. Starved Iron Deficient	0.00045
Alanine	L-Alanine	HMDB0000161	Starved Iron Replete vs. Starved Iron Deficient	0.00011
Aspartic acid	L-Aspartic acid	HMDB0000191	Starved Iron Replete vs. Starved Iron Deficient	0.00076
Benzoic acid	Benzoic acid	HMDB0001870	Starved Iron Replete vs. Starved Iron Deficient	0.0075
Citramalic acid	Citramalic acid	HMDB0000426	Starved Iron Replete vs. Starved Iron Deficient	3e-05
Citric acid	Citric acid	HMDB0000094	Starved Iron Replete vs. Starved Iron Deficient	0.0057
Ethanolamine	Ethanolamine	HMDB0000149	Starved Iron Replete vs. Starved Iron Deficient	0.0054
Fumaric acid	Fumaric acid	HMDB0000134	Starved Iron Replete vs. Starved Iron Deficient	0.00017
GABA	Gamma-Aminobutyric acid	HMDB0000112	Starved Iron Replete vs. Starved Iron Deficient	0.019
Glutamic acid	L-Glutamic acid	HMDB0000148	Starved Iron Replete vs. Starved Iron Deficient	5.3e-05
Glyceric acid	Glyceric acid	HMDB0000139	Starved Iron Replete vs. Starved Iron Deficient	0.00027
Hydroxybenzoic acid	4-Hydroxybenzoic acid	HMDB0000500	Starved Iron Replete vs. Starved Iron Deficient	0.0011
Lactic acid	L-Lactic acid	HMDB0000190	Starved Iron Replete vs. Starved Iron Deficient	3.5e-06
Malic acid	Malic acid	HMDB0000744	Starved Iron Replete vs. Starved Iron Deficient	1.2e-05
Methylmalonic acid	Methylmalonic acid	HMDB0000202	Starved Iron Replete vs. Starved Iron Deficient	0.0024
Myristic acid	Myristic acid	HMDB0000806	Starved Iron Replete vs. Starved Iron Deficient	0.0067
Nonanoic acid	Pelargonic acid	HMDB0000847	Starved Iron Replete vs. Starved Iron Deficient	0.0096
Oxalic acid	Oxalic acid	HMDB0002329	Starved Iron Replete vs. Starved Iron Deficient	0.014
Palmitic acid	Palmitic acid	HMDB0000220	Starved Iron Replete vs. Starved Iron Deficient	0.011
Phosphoric acid	Phosphoric acid	HMDB0002142	Starved Iron Replete vs. Starved Iron Deficient	0.00085
Putrescine	Putrescine	HMDB0001414	Starved Iron Replete vs. Starved Iron Deficient	0.002
Pyroglutamic acid	Pyroglutamic acid	HMDB0000267	Starved Iron Replete vs. Starved Iron Deficient	0.011
Sarcosine	Sarcosine	HMDB0000271	Starved Iron Replete vs. Starved Iron Deficient	0.022
Succinic acid	Succinic acid	HMDB0000254	Starved Iron Replete vs. Starved Iron Deficient	8.9e-05
Sucrose	Sucrose	HMDB0000258	Starved Iron Replete vs. Starved Iron Deficient	0.00013
Tartronic acid	Hydroxypropanedioic acid	HMDB0035227	Starved Iron Replete vs. Starved Iron Deficient	0.0046
Valine	L-Valine	HMDB0000883	Starved Iron Replete vs. Starved Iron Deficient	0.0078
3-hydroxybutyric acid	3-Hydroxybutyric acid	HMDB0000357	Non-starved Iron Deficient vs. Non-starved Iron Replete	1.4e-05
3-hydroxyhippuric acid	3-Hydroxyhippuric acid	HMDB0006116	Non-starved Iron Deficient vs. Non-starved Iron Replete	0.043
Citric acid	Citric acid	HMDB0000094	Non-starved Iron Deficient vs. Non-starved Iron Replete	0.015
Dehydroascorbic acid	Dehydroascorbic acid	HMDB0001264	Non-starved Iron Deficient vs. Non-starved Iron Replete	0.03
Fructose	D-Fructose	HMDB0000660	Non-starved Iron Deficient vs. Non-starved Iron Replete	0.018
Galactose	D-Galactose	HMDB0000143	Non-starved Iron Deficient vs. Non-starved Iron Replete	0.0031
Glucose	D-Glucose	HMDB0000122	Non-starved Iron Deficient vs. Non-starved Iron Replete	0.001
Glyceric acid	Glyceric acid	HMDB0000139	Non-starved Iron Deficient vs. Non-starved Iron Replete	0.015
Glycolic acid	Glycolic acid	HMDB0000115	Non-starved Iron Deficient vs. Non-starved Iron Replete	0.0028
Mannose	D-Mannose	HMDB0000169	Non-starved Iron Deficient vs. Non-starved Iron Replete	0.00061
Mimosine	Mimosine	HMDB0015188	Non-starved Iron Deficient vs. Non-starved Iron Replete	0.0024
Myristic acid	Myristic acid	HMDB0000806	Non-starved Iron Deficient vs. Non-starved Iron Replete	0.0029
Phosphoric acid	Phosphoric acid	HMDB0002142	Non-starved Iron Deficient vs. Non-starved Iron Replete	0.0027
Pyruvic acid	Pyruvic acid	HMDB0000243	Non-starved Iron Deficient vs. Non-starved Iron Replete	0.0031
Sucrose	Sucrose	HMDB0000258	Non-starved Iron Deficient vs. Non-starved Iron Replete	0.00087
Dehydroascorbic acid	Dehydroascorbic acid	HMDB0001264	Starved Iron Deficient vs. Starved Iron Replete	0.016
Fructose	D-Fructose	HMDB0000660	Starved Iron Deficient vs. Starved Iron Replete	0.021
Galactose	D-Galactose	HMDB0000143	Starved Iron Deficient vs. Starved Iron Replete	0.0009
Glucose	D-Glucose	HMDB0000122	Starved Iron Deficient vs. Starved Iron Replete	1.9e-05
Glycine	Glycine	HMDB0000123	Starved Iron Deficient vs. Starved Iron Replete	0.00021
Glycolic acid	Glycolic acid	HMDB0000115	Starved Iron Deficient vs. Starved Iron Replete	0.047
Itaconic acid	Itaconic acid	HMDB0002092	Starved Iron Deficient vs. Starved Iron Replete	0.045
Mannose	D-Mannose	HMDB0000169	Starved Iron Deficient vs. Starved Iron Replete	0.0051
Pyruvic acid	Pyruvic acid	HMDB0000243	Starved Iron Deficient vs. Starved Iron Replete	0.0014
Urea	Urea	HMDB0000294	Starved Iron Deficient vs. Starved Iron Replete	0.011
2-Methyl-3-hydroxybutyric acid	2-Methyl-3-hydroxybutyric acid	HMDB0000354	Non-starved Iron Replete vs. Starved Iron Replete	0.0098
3-hydroxybutyric acid	3-Hydroxybutyric acid	HMDB0000357	Non-starved Iron Replete vs. Starved Iron Replete	0.033
Alanine	L-Alanine	HMDB0000161	Non-starved Iron Replete vs. Starved Iron Replete	0.027
Glucose	D-Glucose	HMDB0000122	Non-starved Iron Replete vs. Starved Iron Replete	0.031
Glutamic acid	L-Glutamic acid	HMDB0000148	Non-starved Iron Replete vs. Starved Iron Replete	0.0033
Oxalic acid	Oxalic acid	HMDB0002329	Non-starved Iron Replete vs. Starved Iron Replete	0.028
Pyroglutamic acid	Pyroglutamic acid	HMDB0000267	Non-starved Iron Replete vs. Starved Iron Replete	0.017
Urea	Urea	HMDB0000294	Non-starved Iron Replete vs. Starved Iron Replete	4.1e-05
Valine	L-Valine	HMDB0000883	Non-starved Iron Replete vs. Starved Iron Replete	0.021
2-Methyl-3-hydroxybutyric acid	2-Methyl-3-hydroxybutyric acid	HMDB0000354	Non-starved Iron Deficient vs. Starved Iron Deficient	0.013
3-hydroxybutyric acid	3-Hydroxybutyric acid	HMDB0000357	Non-starved Iron Deficient vs. Starved Iron Deficient	0.0018
3-hydroxyhippuric acid	3-Hydroxyhippuric acid	HMDB0006116	Non-starved Iron Deficient vs. Starved Iron Deficient	0.0067
α-Hydroxyglutaric acid	2-Hydroxyglutarate	HMDB0059655	Non-starved Iron Deficient vs. Starved Iron Deficient	0.025
Alanine	L-Alanine	HMDB0000161	Non-starved Iron Deficient vs. Starved Iron Deficient	0.0045
Citramalic acid	Citramalic acid	HMDB0000426	Non-starved Iron Deficient vs. Starved Iron Deficient	0.042
Ethanolamine	Ethanolamine	HMDB0000149	Non-starved Iron Deficient vs. Starved Iron Deficient	0.01
Fumaric acid	Fumaric acid	HMDB0000134	Non-starved Iron Deficient vs. Starved Iron Deficient	0.022
Glutamic acid	L-Glutamic acid	HMDB0000148	Non-starved Iron Deficient vs. Starved Iron Deficient	0.00029
Glyceric acid	Glyceric acid	HMDB0000139	Non-starved Iron Deficient vs. Starved Iron Deficient	0.0032
Hydroxybenzoic acid	4-Hydroxybenzoic acid	HMDB0000500	Non-starved Iron Deficient vs. Starved Iron Deficient	0.015
Lactic acid	L-Lactic acid	HMDB0000190	Non-starved Iron Deficient vs. Starved Iron Deficient	0.00023
Malic acid	Malic acid	HMDB0000744	Non-starved Iron Deficient vs. Starved Iron Deficient	0.0082
Mimosine	Mimosine	HMDB0015188	Non-starved Iron Deficient vs. Starved Iron Deficient	0.012
Nonanoic acid	Pelargonic acid	HMDB0000847	Non-starved Iron Deficient vs. Starved Iron Deficient	0.0068
Oxalic acid	Oxalic acid	HMDB0002329	Non-starved Iron Deficient vs. Starved Iron Deficient	0.0078
Putrescine	Putrescine	HMDB0001414	Non-starved Iron Deficient vs. Starved Iron Deficient	0.0094
Pyroglutamic acid	Pyroglutamic acid	HMDB0000267	Non-starved Iron Deficient vs. Starved Iron Deficient	0.00057
Succinic acid	Succinic acid	HMDB0000254	Non-starved Iron Deficient vs. Starved Iron Deficient	0.0084
Tartronic acid	Hydroxypropanedioic acid	HMDB0035227	Non-starved Iron Deficient vs. Starved Iron Deficient	0.037
Threose	Erythrose	HMDB0002649	Non-starved Iron Deficient vs. Starved Iron Deficient	0.0073
Urea	Urea	HMDB0000294	Non-starved Iron Deficient vs. Starved Iron Deficient	9.7e-05
Valine	L-Valine	HMDB0000883	Non-starved Iron Deficient vs. Starved Iron Deficient	0.00089
α-Hydroxyglutaric acid	2-Hydroxyglutarate	HMDB0059655	Starved Iron Replete vs. Non-starved Iron Replete	0.0035
Aspartic acid	L-Aspartic acid	HMDB0000191	Starved Iron Replete vs. Non-starved Iron Replete	0.021
Fumaric acid	Fumaric acid	HMDB0000134	Starved Iron Replete vs. Non-starved Iron Replete	0.02
GABA	Gamma-Aminobutyric acid	HMDB0000112	Starved Iron Replete vs. Non-starved Iron Replete	0.022
Itaconic acid	Itaconic acid	HMDB0002092	Starved Iron Replete vs. Non-starved Iron Replete	0.039
Nonanoic acid	Pelargonic acid	HMDB0000847	Starved Iron Replete vs. Non-starved Iron Replete	0.013
Palmitic acid	Palmitic acid	HMDB0000220	Starved Iron Replete vs. Non-starved Iron Replete	0.018
Phosphoric acid	Phosphoric acid	HMDB0002142	Starved Iron Replete vs. Non-starved Iron Replete	0.014
Putrescine	Putrescine	HMDB0001414	Starved Iron Replete vs. Non-starved Iron Replete	0.038
Succinic acid	Succinic acid	HMDB0000254	Starved Iron Replete vs. Non-starved Iron Replete	0.015
Sucrose	Sucrose	HMDB0000258	Starved Iron Replete vs. Non-starved Iron Replete	0.017
Dehydroascorbic acid	Dehydroascorbic acid	HMDB0001264	Starved Iron Deficient vs. Non-starved Iron Deficient	0.014
Fructose	D-Fructose	HMDB0000660	Starved Iron Deficient vs. Non-starved Iron Deficient	0.039
Galactose	D-Galactose	HMDB0000143	Starved Iron Deficient vs. Non-starved Iron Deficient	0.0016
Glucose	D-Glucose	HMDB0000122	Starved Iron Deficient vs. Non-starved Iron Deficient	0.0007
Glycine	Glycine	HMDB0000123	Starved Iron Deficient vs. Non-starved Iron Deficient	0.002
Mannose	D-Mannose	HMDB0000169	Starved Iron Deficient vs. Non-starved Iron Deficient	0.01
Phosphoric acid	Phosphoric acid	HMDB0002142	Starved Iron Deficient vs. Non-starved Iron Deficient	0.0058
Pyruvic acid	Pyruvic acid	HMDB0000243	Starved Iron Deficient vs. Non-starved Iron Deficient	0.0014
Sucrose	Sucrose	HMDB0000258	Starved Iron Deficient vs. Non-starved Iron Deficient	0.0091
